# Supplementary material for: The Expansion of the Spectrum in Stuttering Disorders to a Novel ARMC Gene Family (ARMC3)
Source: Genes (Basel). 2022 Dec 6;13(12):2299. doi: 10.3390/genes13122299 (PMC9778410; doi:10.3390/genes13122299)
Supplement: Supplementary file 1 [file genes-13-02299-s001.zip]

Archive with 1 entries (1 files):
- genes-2028962-supplementary.pdf
